# Supplementary material for: Lespedezadanxiaensis (Fabaceae), a new species from Guangdong, China, based on molecular and morphological data
Source: PhytoKeys. 2021 Nov 15;185:43–53. doi: 10.3897/phytokeys.185.72788 (PMC8608780; doi:10.3897/phytokeys.185.72788)
Supplement: XML Treatment for Lespedeza danxiaensis [file phytokeys.185.72788-treatment1.xml]

<!DOCTYPE tp:taxon-treatment
  PUBLIC "-//TaxonX//DTD Taxonomic Treatment Publishing DTD v0 20100105//EN" "tax-treatment-NSO.dtd">
<tp:taxon-treatment xmlns:tp="http://www.plazi.org/taxpub"><tp:treatment-meta><kwd-group><label>Taxon classification</label><kwd>
                <named-content content-type="kingdom">Plantae</named-content>
              </kwd><kwd>
                <named-content content-type="order">Fabales</named-content>
              </kwd><kwd>
                <named-content content-type="family">Fabaceae</named-content>
              </kwd></kwd-group><mixed-citation publication-type="journal"><person-group><name><surname>Zhao</surname><given-names>Wan-Yi</given-names></name><name><surname>Jiang*</surname><given-names>Kai-Wen</given-names></name><name><surname>Chen</surname><given-names>Zai-Xiong</given-names></name><name><surname>Tian</surname><given-names>Bin</given-names></name><name><surname>Fan</surname><given-names>Qiang</given-names></name></person-group><article-title><italic><tp:taxon-name><tp:taxon-name-part taxon-name-part-type="genus" reg="Lespedeza">Lespedeza</tp:taxon-name-part><tp:taxon-name-part taxon-name-part-type="species" reg="danxiaensis">danxiaensis</tp:taxon-name-part></tp:taxon-name></italic> (<tp:taxon-name><tp:taxon-name-part taxon-name-part-type="family">Fabaceae</tp:taxon-name-part></tp:taxon-name>), a new species from Guangdong, China, based on molecular and morphological data</article-title><source>PhytoKeys</source><day>15</day><month>11</month><year>2021</year><volume>185</volume><fpage>43</fpage><lpage>53</lpage><pub-id pub-id-type="doi">10.3897/phytokeys.185.72788</pub-id></mixed-citation></tp:treatment-meta><tp:nomenclature><tp:taxon-name>
              <object-id xmlns:xlink="http://www.w3.org/1999/xlink" content-type="arpha" xlink:type="simple">81D9E211-3443-583D-94A0-0728C38A2C69</object-id>
              <tp:taxon-name-part taxon-name-part-type="genus" reg="Lespedeza">Lespedeza</tp:taxon-name-part>
              <tp:taxon-name-part taxon-name-part-type="species" reg="danxiaensis">danxiaensis</tp:taxon-name-part>
              <object-id xmlns:xlink="http://www.w3.org/1999/xlink" content-type="ipni" xlink:type="simple">urn:lsid:ipni.org:names:77222602-1</object-id>
            </tp:taxon-name><tp:taxon-authority>Q. Fan, W.Y. Zhao &amp; K.W. Jiang</tp:taxon-authority><tp:taxon-status xmlns:xlink="http://www.w3.org/1999/xlink" xlink:type="simple">sp. nov.</tp:taxon-status></tp:nomenclature><tp:treatment-sec sec-type="material" id="SECID0E1LAE"><title>Type.</title><p>China. Guangdong: Renhua County, Danxiashan National Nature Reserve, <named-content xmlns:xlink="http://www.w3.org/1999/xlink" content-type="dwc:verbatimCoordinates" xlink:type="simple"><named-content content-type="geo-json" specific-use="{&#34;type&#34;:&#34;Point&#34;,&#34;coordinates&#34;:[113.750000,24.933333]}" id="NCID0EDMAE" xlink:type="simple">24°56'N, 113°45'E</named-content></named-content>, 290 m a.s.l., 30 Sept 2020, <italic>Q. Fan 18409</italic> (holotype, <named-content xmlns:xlink="http://www.w3.org/1999/xlink" content-type="dwc:institutional_code" xlink:type="simple">SYS</named-content>!; isotypes IBSC!, NPH!, SWFC!, <named-content xmlns:xlink="http://www.w3.org/1999/xlink" content-type="dwc:institutional_code" xlink:type="simple">SYS</named-content>!). (Figs <xref ref-type="fig" rid="F3">3</xref>, <xref ref-type="fig" rid="F4">4</xref>)</p></tp:treatment-sec><tp:treatment-sec sec-type="diagnosis" id="SECID0E1MAE"><title>Diagnosis.</title><p><italic><tp:taxon-name><tp:taxon-name-part taxon-name-part-type="genus" reg="Lespedeza">L.</tp:taxon-name-part><tp:taxon-name-part taxon-name-part-type="species" reg="danxiaensis">danxiaensis</tp:taxon-name-part></tp:taxon-name></italic> is most similar to <italic><tp:taxon-name><tp:taxon-name-part taxon-name-part-type="genus" reg="Lespedeza">L.</tp:taxon-name-part><tp:taxon-name-part taxon-name-part-type="species" reg="pilosa">pilosa</tp:taxon-name-part></tp:taxon-name></italic> morphologically both being densely villous throughout, and having procumbent stems with ovate to obovate leaflets, but differs from the latter by its leathery leaflets with obviously concave veins (vs. leaflets papery, veins slightly concave), pink to pale purple corolla (vs. corolla yellowish-white to white, with purple spots at base of the standard) and longer peduncles of chasmogamous flowers (1.1–2.8 cm vs. peduncles of chasmogamous flowers rather short, 0.5–1.0 mm in <italic><tp:taxon-name><tp:taxon-name-part taxon-name-part-type="genus" reg="Lespedeza">L.</tp:taxon-name-part><tp:taxon-name-part taxon-name-part-type="species" reg="pilosa">pilosa</tp:taxon-name-part></tp:taxon-name></italic>).</p></tp:treatment-sec><tp:treatment-sec sec-type="description" id="SECID0EBOAE"><title>Description.</title><p>Perennial herbs, evergreen, with densely erect or ascending villous hairs throughout, turn sparse when old. <bold>Stems</bold> procumbent or ascending, woody at base, 50 cm tall. <bold>Leaves</bold> alternate, 3-foliolate; stipules persistent, ovate-triangular to triangular-lanceolate, apex acute, 3.5–4.5 mm, with 3–5 veins, sparsely pubescent; petioles 1.4–3.8 cm, densely pubescent; rachis 0.5–1.3 cm, densely pubescent, leaflets leathery, adaxially green, pubescent with ± adpressed hairs, more dense along the margin, abaxially greyish-green, more densely pubescent with ± adpressing hairs and more dense along the veins, lateral veins 8–12 pairs, obviously concave adaxially and prominent abaxially; terminal leaflets slightly larger than lateral ones, ovate to obovate, 2.2–3.8 × 1.5–2.5 cm, obtuse at apex, apiculate, rounded at base; lateral leaflets ovate to sub-rounded, 1.7–3.0 × 1.4–2.3 cm; petiolule ca. 1 mm; the leaves on flowering branches obviously smaller (with rachis 2–5 mm long; terminal leaflets obovate, 1.2–1.8 × 0.8–1.7 cm, apex obtuse or emarginate, broadly cuneate at base, lateral ones rounded to obovate, 0.9–1.5 × 0.7–1.2 cm). <bold>Inflorescence</bold> a pseudoraceme, 1–2 axillary, with 2–4 flowers per inflorescence, 2-flowered per node; peduncles of chasmogamous flowers slender and pubescent, (0.2–)1.1–2.8 cm, those of cleistogamous flowers reduced to 1–4 mm, on upper part of stems sometimes reduced; bracts 2 per node, narrowly ovate-triangular to broadly triangular, acute at apex, 1.5–3.3 mm, sparsely pubescent adaxially, glabrous abaxially, 3–5-veined. <bold>Pedicel</bold> 0.5–2.0 mm, pubescent; bracteoles 2, adnate to the base of the calyx, shorter than the calyx tube, oblong-ovate to ovate-lanceolate, 3.5–5.5 mm, sparsely pubescent, 5(–7)-veined. <bold>Calyx</bold> deeply 5-lobed almost to the base, densely pubescent adaxially, glabrous abaxially; tube ca. 1 mm; lobes lanceolate, sub-equal, 7–8 × ca. 1 mm, acute at apex. <bold>Corolla</bold> exserted (absent in cleistogamous flowers), pink to pale purple; standard pale purple, with dark purple spots at base, longer than wings and keels, inflexed-auriculate at base, lamina 7.5–8.0 × 6.5–7.0 mm, broadly elliptic to sub-orbicular, apex obtuse or emarginate, attenuate to a claw ca. 1 mm long at base; wings pale purplish-white, slightly shorter than keels, 7.5–8.3 mm with lamina 5.5–6.0 × 2.3–2.6 mm, narrowly ovate, obtuse at apex, slightly auriculate at base, with a basal claw ca. 2.5 mm; keel petals white to pale purplish-white, 7.5–8.5 mm with lamina 5.5–6.0 × 2.8–3.0 mm, obovate to elliptic, obtuse at apex, attenuate to a claw ca. 2.5 mm at base. <bold>Stamens</bold> glabrous, (9+1) diadelphous, ca. 9 mm, curved upwards in distal part; staminal tubes ca. 5 mm; anthers uniform, ovate, ca. 0.5 mm. <bold>Pistils</bold> ca. 10 mm, longer than stamens (shorter than stamens in cleistogamous flowers); ovary narrowly elliptic, shortly stipitate, style filamentous, curved upwards in distal part, ascending-pubescent; stigma terminal, capitate. <bold>Pods</bold> brownish, 1-seeded, elliptic, style persistent at apex, rostrate, 7–9 × ca. 3 mm, densely ascending-pubescent; those of cleistogamous flowers not seen. <bold>Seeds</bold> ovate, ca. 3.0 × ca. 1.4 mm.</p><fig id="F3" position="float" orientation="portrait"><object-id xmlns:xlink="http://www.w3.org/1999/xlink" content-type="doi" xlink:type="simple">10.3897/phytokeys.185.72788.figure3</object-id><object-id xmlns:xlink="http://www.w3.org/1999/xlink" content-type="arpha" xlink:type="simple">21FDFB0A-7EDD-5631-9050-EE504EE16273</object-id><label>Figure 3.</label><caption><p><italic><tp:taxon-name><tp:taxon-name-part taxon-name-part-type="genus" reg="Lespedeza">Lespedeza</tp:taxon-name-part><tp:taxon-name-part taxon-name-part-type="species" reg="danxiaensis">danxiaensis</tp:taxon-name-part></tp:taxon-name></italic> Q. Fan, W.Y. Zhao &amp; K.W. Jiang and <italic><tp:taxon-name><tp:taxon-name-part taxon-name-part-type="genus" reg="Lespedeza">L.</tp:taxon-name-part><tp:taxon-name-part taxon-name-part-type="species" reg="pilosa">pilosa</tp:taxon-name-part></tp:taxon-name></italic> (Thunb.) Siebold &amp; Zucc. <italic><tp:taxon-name><tp:taxon-name-part taxon-name-part-type="genus" reg="Lespedeza">L.</tp:taxon-name-part><tp:taxon-name-part taxon-name-part-type="species" reg="danxiaensis">danxiaensis</tp:taxon-name-part></tp:taxon-name></italic> (<bold>A–J</bold>) <bold>A</bold> habit, bushwood on the mountaintop of <italic><tp:taxon-name><tp:taxon-name-part taxon-name-part-type="genus" reg="Danxia">Danxia</tp:taxon-name-part></tp:taxon-name></italic> landform <bold>B</bold> plant, stems procumbent <bold>C</bold> adaxial view of leaf, surface green, leather <bold>D</bold> abaxial view of one leaflet, surface greyish-green with densely pubescent <bold>E</bold> flowering branchlet with flower bud, stipule triangular-lanceolate, apex acute <bold>F</bold> front view of flower <bold>G</bold> lateral view of flower, bracteoles long ovate, sepals narrowly lanceolate <bold>H</bold> fruiting branchlet, show the long peduncles <bold>I</bold> fruit, densely pubescent, stamens persistent <bold>J</bold> flowering branchlet, peduncles usually longer than 1 cm, flower pink to pale purple, young branch reddish brown <italic><tp:taxon-name><tp:taxon-name-part taxon-name-part-type="genus" reg="Lespedeza">L.</tp:taxon-name-part><tp:taxon-name-part taxon-name-part-type="species" reg="pilosa">pilosa</tp:taxon-name-part></tp:taxon-name></italic> (<bold>K–L</bold>) <bold>K</bold> branchlet with unripe fruit, leaf papery <bold>L</bold> flowering branchlet, peduncles short, flower white, young branch green. (Photographs: <bold>A-J</bold> by Qiang Fan <bold>K–L</bold> by Kai-Wen Jiang).</p></caption><graphic xmlns:xlink="http://www.w3.org/1999/xlink" xlink:href="phytokeys-185-043-g003.jpg" position="float" orientation="portrait" xlink:type="simple" id="oo_610970.jpg"><uri content-type="original_file" xlink:type="simple">https://binary.pensoft.net/fig/610970</uri></graphic></fig></tp:treatment-sec><tp:treatment-sec sec-type="phenology" id="SECID0E2RAE"><title>Phenology.</title><p>Flowering from June to October, fruiting from September to December.</p></tp:treatment-sec><tp:treatment-sec sec-type="etymology" id="SECID0EASAE"><title>Etymology.</title><p>The specific epithet refers to Mount <tp:taxon-name><tp:taxon-name-part taxon-name-part-type="genus" reg="Danxia">Danxia</tp:taxon-name-part></tp:taxon-name>, the locality of the type collection. The Chinese name of the new species is here given as 丹霞铁马鞭 (Dān xiá</p><p>tiě mǎ biān), in which “丹霞” is the Chinese name for Mount <tp:taxon-name><tp:taxon-name-part taxon-name-part-type="genus" reg="Danxia">Danxia</tp:taxon-name-part></tp:taxon-name>, as well as “铁马鞭” being the common name for <italic><tp:taxon-name><tp:taxon-name-part taxon-name-part-type="genus" reg="Lespedeza">Lespedeza</tp:taxon-name-part><tp:taxon-name-part taxon-name-part-type="species" reg="pilosa">pilosa</tp:taxon-name-part></tp:taxon-name></italic> and its allies.</p></tp:treatment-sec><tp:treatment-sec sec-type="distribution" id="SECID0E6SAE"><title>Distribution, ecology and habitat.</title><p><italic><tp:taxon-name><tp:taxon-name-part taxon-name-part-type="genus" reg="Lespedeza">Lespedeza</tp:taxon-name-part><tp:taxon-name-part taxon-name-part-type="species" reg="danxiaensis">danxiaensis</tp:taxon-name-part></tp:taxon-name></italic> is currently known only from a few populations on Mount <tp:taxon-name><tp:taxon-name-part taxon-name-part-type="genus" reg="Danxia">Danxia</tp:taxon-name-part></tp:taxon-name> in Renhua County, Guangdong Province of China. It was observed to occur in bushwood on the mountaintop of <tp:taxon-name><tp:taxon-name-part taxon-name-part-type="genus" reg="Danxia">Danxia</tp:taxon-name-part></tp:taxon-name> landform at elevations between 270 and 310 m; plants in association included <italic><tp:taxon-name><tp:taxon-name-part taxon-name-part-type="genus" reg="Osteomeles">Osteomeles</tp:taxon-name-part><tp:taxon-name-part taxon-name-part-type="species" reg="subrotunda">subrotunda</tp:taxon-name-part></tp:taxon-name></italic> K. Koch, <italic><tp:taxon-name><tp:taxon-name-part taxon-name-part-type="genus" reg="Abelia">Abelia</tp:taxon-name-part><tp:taxon-name-part taxon-name-part-type="species" reg="chinensis">chinensis</tp:taxon-name-part></tp:taxon-name></italic> R. Br., <italic><tp:taxon-name><tp:taxon-name-part taxon-name-part-type="genus" reg="Lagerstroemia">Lagerstroemia</tp:taxon-name-part><tp:taxon-name-part taxon-name-part-type="species" reg="indica">indica</tp:taxon-name-part></tp:taxon-name></italic> L., <italic><tp:taxon-name><tp:taxon-name-part taxon-name-part-type="genus" reg="Selaginella">Selaginella</tp:taxon-name-part><tp:taxon-name-part taxon-name-part-type="species" reg="tamariscina">tamariscina</tp:taxon-name-part></tp:taxon-name></italic> (P. Beauv.) Spring etc.</p></tp:treatment-sec><tp:treatment-sec sec-type="conservation status" id="SECID0EIVAE"><title>Conservation status.</title><p>The known localities of <italic><tp:taxon-name><tp:taxon-name-part taxon-name-part-type="genus" reg="Lespedeza">Lespedeza</tp:taxon-name-part><tp:taxon-name-part taxon-name-part-type="species" reg="danxiaensis">danxiaensis</tp:taxon-name-part></tp:taxon-name></italic> are in Danxiashan National Nature Reserve where they are well protected. However, its population size is quite small. There are fewer than 100 individuals surviving in an area of about 200 m<sup>2</sup> in the currently known localities. We carried out several field surveys in 2020 from May to October, but no other populations were found. Due to its limited distributional range and small population size, <italic><tp:taxon-name><tp:taxon-name-part taxon-name-part-type="genus" reg="Lespedeza">Lespedeza</tp:taxon-name-part><tp:taxon-name-part taxon-name-part-type="species" reg="danxiaensis">danxiaensis</tp:taxon-name-part></tp:taxon-name></italic> is here recommended as <bold>Critically Endangered (CR, B2a)</bold> according to IUCN Categories (<xref ref-type="bibr" rid="B4">IUCN Standards and Petitions Subcommittee 2019</xref>).</p><fig id="F4" position="float" orientation="portrait"><object-id xmlns:xlink="http://www.w3.org/1999/xlink" content-type="doi" xlink:type="simple">10.3897/phytokeys.185.72788.figure4</object-id><object-id xmlns:xlink="http://www.w3.org/1999/xlink" content-type="arpha" xlink:type="simple">115F0B71-E5AF-5ACB-9647-D0139C864787</object-id><label>Figure 4.</label><caption><p><italic><tp:taxon-name><tp:taxon-name-part taxon-name-part-type="genus" reg="Lespedeza">Lespedeza</tp:taxon-name-part><tp:taxon-name-part taxon-name-part-type="species" reg="danxiaensis">danxiaensis</tp:taxon-name-part></tp:taxon-name></italic> Q. Fan, W.Y. Zhao &amp; K.W. Jiang <bold>A</bold> upper portion of plant <bold>B</bold> lower portion of plant <bold>C</bold> chasmogamous flower <bold>D</bold> cleistogamous flower <bold>E</bold> staminal tube <bold>F</bold> pistil <bold>G</bold> standard <bold>H</bold> wing-petal <bold>I</bold> keel-petal <bold>J</bold> chasmogamous fruit <bold>K</bold> abaxial view of calyx, flattened <bold>L</bold> bracts <bold>M</bold> bracteoles. (Drawn by Rong-En Wu).</p></caption><graphic xmlns:xlink="http://www.w3.org/1999/xlink" xlink:href="phytokeys-185-043-g004.jpg" position="float" orientation="portrait" xlink:type="simple" id="oo_610971.jpg"><uri content-type="original_file" xlink:type="simple">https://binary.pensoft.net/fig/610971</uri></graphic></fig></tp:treatment-sec><tp:treatment-sec sec-type="material" id="SECID0E5XAE"><title>Additional specimens examined (paratypes).</title><p>China. Guangdong: Renhua County, Danxiashan National Nature Reserve, <named-content xmlns:xlink="http://www.w3.org/1999/xlink" content-type="dwc:verbatimCoordinates" xlink:type="simple"><named-content content-type="geo-json" specific-use="{&#34;type&#34;:&#34;Point&#34;,&#34;coordinates&#34;:[113.750000,24.933333]}" id="NCID0EHYAE" xlink:type="simple">24°56'N, 113°45'E</named-content></named-content>, 290 m a.s.l., 3 July 2020, <italic>Q. Fan 18027</italic> (IBSC, NPH, SWFC, <named-content xmlns:xlink="http://www.w3.org/1999/xlink" content-type="dwc:institutional_code" xlink:type="simple">SYS</named-content>); <italic>ibid</italic>., 14 August 2020, <italic>Q. Fan &amp; Y. S. Huang 18130</italic> (IBSC, NPH, <named-content xmlns:xlink="http://www.w3.org/1999/xlink" content-type="dwc:institutional_code" xlink:type="simple">SYS</named-content>).</p></tp:treatment-sec><ref-list><ref id="B4"><mixed-citation xmlns:xlink="http://www.w3.org/1999/xlink" xlink:type="simple"><institution xlink:type="simple">IUCN Standards and Petitions Subcommittee</institution> (<year>2019</year>) Guidelines for Using the IUCN Red List Categories and Criteria. Version 14. Prepared by the Standards and Petitions Subcommittee. <ext-link xlink:type="simple" ext-link-type="uri" xlink:href="https://www.iucnredlist.org/resources/redlistguidelines">https://www.iucnredlist.org/resources/redlistguidelines</ext-link></mixed-citation></ref></ref-list></tp:taxon-treatment>
